# Supplementary material for: Effect of Different Larval Diets on Life History Traits and Nutritional Content in Anastrepha fraterculus (Diptera: Tephritidae)
Source: Biology (Basel). 2025 Sep 27;14(10):1332. doi: 10.3390/biology14101332 (PMC12561348; doi:10.3390/biology14101332)
Supplement: Supplementary file 1 [file biology-14-01332-s001.zip]

Archive with 1 entries (1 files):
- biology-3769927-supplementary.pdf
